# Supplementary material for: Retinoic Acid-Induced 1 Gene and Neuropsychiatric Diseases: A Systematic Review
Source: Expert Rev Mol Med. 2025 May 29;27:e17. doi: 10.1017/erm.2025.12 (PMC12133160; doi:10.1017/erm.2025.12)
Supplement: Yang et al. supplementary material 2 — Yang et al. supplementary material [file S1462399425000122sup002.xlsx]

## Sheet: Sheet1
	Additional file 3. Genetic and clinical features of all included SMS patients and PTLS patients.
编号	Disease (author, year)	Data source (country)	Study design (sample size)	Gene sequencing method	Variation pattern	Deletion/duplication size (Mb)	Fragment location	Mutation site	Experimental validation of RAI1 transcription and expression changes	Other coexisting mutations	Sex	Age at description (years)	Brachycephaly/Microcephalia	Midface hypoplasia	Micrognathia	Broad, square face	Deep–set, wide–set eyes	Strabismus/myopia/hyperopia/iris abnormalities/retinal detachment	Slanting palpebral fissures/palpebral ptosis	Synophrys/arched eyebrows	Lip/Palate/epiglottis abnormality	Hoarse voice	Dental anomalies	Hearing loss	Chronic ear infections	Malformed ears	Short stature	Scoliosis/vertebral abnormalities	Brachydactyly/Syndactyly/Camptodactyly	Foot deformities	Cognitive impairment	Speech delay	Motor delay	Sleep disturbance	Seizures	Hypotonia	Muscle weakness/atrophy	Tendon hyperreflexia	Sensory loss	Headache	Self–hugging	Self–injurious	Aggressive behavior	Compulsive behavior/motor stereotypes	Hyperactivity	Autistic features	Schizophrenia	Depression/anxiety	Overeating
1	SMS (Vieira, 2012)	Brazil	Case series (9)	FISH; Array–CGH; Sanger sequencing	Deletion	0.14 Mb	17p11.2 (17,507,060–17,645,576)x1	–	NA	NA	M	28	–	–	–	+	–	–	–	–	–	–	–	–	–	–	–	+	–	–	+	–	–	+	–	–	–	–	–	–	–	+	+	–	+	–	–	–	–
2	SMS (Acquaviva, 2017)	Italy	Case report (2)	Array–CGH; WES	Mutation	–	–	RAI1 (c.1194delC; p.S399Pfs*40)	NA	Microduplication of 15q13.33 (about 93 kb), the duplication was found in several relatives who were apparently healthy and without cognitive impairment	F	6	+	+	+	+	+	–	+	–	–	–	–	–	+	+	+	–	+	+	+	+	+	+	–	–	–	–	–	–	–	–	–	+	–	–	–	–	–
3	PTLS (Deginet, 2024)	Ethiopia	Case report (1)	MLPA	Duplication	NA	17p11.2 (RAI1 included)x3	NA	NA	NA	F	0	+	+	+	+	–	–	–	–	+	–	+	–	–	+	–	–	–	–	+	+	+	–	+	–	–	–	–	–	–	–	–	–	–	–	–	–	–
4	SMS (Acquaviva, 2017)	Italy	Case report (2)	Array–CGH; WES	Mutation	–	–	RAI1 (c.1194delC; p.S399Pfs*40)	NA	Microduplication of 15q13.33 (about 93 kb), the duplication was found in several relatives who were apparently healthy and without cognitive impairment	F	37	+	–	–	–	–	–	+	–	–	–	–	–	–	–	–	–	+	–	+	+	+	+	–	–	–	–	–	–	–	–	–	–	+	–	–	–	–
5	SMS (Dubourg, 2014)	France	Case series (9)	FISH; DNA sequencing of RAI1	Mutation	–	–	RAI1 (c.1297C>T; p.Q433*)	NA	NA	M	6	–	+	–	–	–	–	–	–	–	–	–	–	–	–	+	–	–	+	–	+	–	+	–	–	–	–	–	–	–	–	–	–	–	–	–	–	–
6	SMS (Lee, 2012)	Korea	Case report (1)	G–banded karyotype; Array–CGH	Deletion	2.60 Mb	17p11.2 (17,083,225–19,654,341)x1	NA	NA	NA	M	3	+	–	–	–	–	–	–	–	+	–	–	–	–	–	+	–	+	–	+	+	+	–	–	–	–	–	–	–	–	–	+	–	–	–	–	–	–
7	SMS (Sinha, 2022)	India	Case report (1)	Array–CGH	Deletion	2.67 Mb	17p11.2 (RAI1 included)x1	NA	NA	NA	M	7	–	+	–	+	–	+	–	–	–	+	+	–	+	–	+	–	+	–	+	+	+	+	+	–	–	–	–	–	–	–	–	–	+	–	–	–	–
8	SMS (Slager, 2003)	USA	Case report (3)	FISH; DNA sequencing of RAI1	Mutation	–	–	RAI1 (c.1308delC; p.T436*)	NA	NA	M	19	+	–	–	–	–	+	–	–	+	+	–	–	+	–	–	+	–	–	+	–	+	+	+	+	–	–	–	–	+	+	–	–	–	+	–	–	–
9	SMS (Vilboux, 2011)	USA	Case series (13)	FISH; MLPA; DNA sequencing of RAI1	Mutation	–	–	RAI1 (c.1449delC; p.E484KfsX35)	qPCR, RAI1 mRNA level decreased nearly 36%	NA	M	20	–	–	–	–	–	+	–	–	–	+	+	+	+	–	–	+	+	–	+	–	+	+	+	+	–	–	–	–	+	+	+	+	–	–	–	+	+
10	PTLS (Grama, 2021)	Romania	Case series (6)	MLPA	Duplication	NA	17p11.2 (RAI1, DRC3–6, LLGL1–4RA included)x3	NA	NA	NA	F	13	+	–	+	+	–	–	–	–	–	–	+	–	–	+	–	–	–	–	+	+	–	–	–	–	–	–	–	–	–	–	–	–	+	–	–	–	–
11	PTLS (Grama, 2021)	Romania	Case series (6)	MLPA	Duplication	NA	17p11.2 (RAI1, DRC3–6, LLGL1–4RA included)x3	NA	NA	NA	F	8	+	–	+	+	–	–	–	–	–	–	+	–	–	+	–	–	–	–	+	+	+	–	–	–	–	–	–	–	–	–	–	–	–	–	–	–	–
12	PTLS (Grama, 2021)	Romania	Case series (6)	MLPA	Duplication	NA	17p11.2 (RAI1, DRC3–6, LLGL1–4RA included)x3	NA	NA	NA	F	5	+	–	+	+	–	–	+	–	–	–	+	–	–	+	–	–	–	–	+	+	+	–	–	–	–	–	–	–	–	–	–	–	–	–	–	–	–
13	PTLS (Grama, 2021)	Romania	Case series (6)	MLPA	Duplication	NA	17p11.2 (RAI1, DRC3–6, LLGL1–4RA included)x3	NA	NA	NA	M	3	–	–	+	+	–	–	+	–	–	–	–	–	–	+	+	–	–	–	+	+	+	–	–	+	–	–	–	–	–	–	–	–	–	–	–	–	–
14	PTLS (Grama, 2021)	Romania	Case series (6)	MLPA	Duplication	NA	17p11.2 (RAI1, DRC3–6, LLGL1–4RA included)x3	NA	NA	NA	M	0.25	–	–	+	+	–	–	+	–	–	–	–	–	–	–	–	–	–	–	–	–	–	–	–	+	–	–	–	–	–	–	–	–	–	–	–	–	–
15	PTLS (Grama, 2021)	Romania	Case series (6)	MLPA	Duplication	NA	17p11.2 (RAI1, DRC3–6, LLGL1–4RA included)x3	NA	NA	NA	F	33	+	–	+	+	–	–	–	–	–	–	+	–	–	–	–	–	–	–	+	+	–	–	–	–	–	–	–	–	–	–	–	–	–	–	–	–	–
16	PTLS (Ciaccio, 2020)	Italy	Case series (8)	Array–CGH	Duplication	3.80 Mb	17p11.2 (16,637,931–20,434,585)x3	NA	NA	NA	F	2	–	–	–	–	–	+	–	–	–	–	–	–	–	–	–	–	–	–	+	+	+	+	–	–	–	–	–	–	–	–	–	–	–	–	–	–	–
17	PTLS (Ciaccio, 2020)	Italy	Case series (8)	Array–CGH	Duplication	3.79 Mb	17p11.2 (16,591,711–20,380,052)x3	NA	NA	NA	F	4	–	–	–	–	–	+	–	–	–	–	–	–	–	–	–	–	–	–	+	–	–	–	–	+	–	–	–	–	–	–	+	+	–	–	–	–	–
18	PTLS (Ciaccio, 2020)	Italy	Case series (8)	Array–CGH	Duplication	3.46 Mb	17p11.2 (16,757,564–20,219,646)x3	NA	NA	NA	F	8	–	–	–	–	–	–	–	–	–	–	–	–	–	–	–	–	–	–	+	+	+	–	–	+	–	+	–	–	–	–	–	–	–	–	–	–	–
19	PTLS (Ciaccio, 2020)	Italy	Case series (8)	Array–CGH	Duplication	3.79 Mb	17p11.2 (16,603,145–20,395,535)x3	NA	NA	NA	M	13	–	–	–	–	–	–	–	–	–	–	–	–	–	–	–	–	–	–	–	+	+	–	–	–	–	–	–	–	–	–	+	+	–	+	–	–	–
20	PTLS (Ciaccio, 2020)	Italy	Case series (8)	Array–CGH	Duplication	3.59 Mb	17p11.2 (16,543,855–20,133,761)x3	NA	NA	NA	M	15	–	–	–	–	–	+	–	–	–	–	–	–	–	–	–	+	–	+	+	+	+	+	–	–	–	–	–	–	–	–	–	–	–	–	–	–	–
21	PTLS (Ciaccio, 2020)	Italy	Case series (8)	Array–CGH	Duplication	3.79 Mb	17p11.2 (16,637,931–20,431,995)x3	NA	NA	NA	F	16	–	–	–	–	–	+	–	–	–	–	–	–	–	–	–	–	–	+	+	+	+	+	–	–	+	–	–	–	–	–	–	–	+	–	–	–	–
22	PTLS (Ciaccio, 2020)	Italy	Case series (8)	Array–CGH	Duplication	3.85 Mb	17p11.2 (16,591,711–20,442,275)x3	NA	NA	NA	M	16	–	–	–	–	–	+	+	–	–	–	–	–	–	–	–	–	–	–	+	+	+	–	–	–	–	+	–	–	–	+	+	–	–	–	–	+	–
23	PTLS (Ciaccio, 2020)	Italy	Case series (8)	Array–CGH	Duplication	3.79 Mb	17p11.2 (16,603,145–20,395,535)x3	NA	NA	Del 13q22.2 pat, 47 kb, likely benign	M	47	–	–	–	–	–	+	–	–	–	–	–	–	–	–	–	–	–	+	+	+	+	–	+	–	–	–	–	–	–	–	–	–	–	–	–	+	–
24	SMS (Schoumans, 2005)	Sweden	Case report (1)	FISH; Array–CGH	Deletion	2.7 Mb	17p11.2 (RAI1 included)x1	NA	NA	NA	M	8	+	+	–	+	–	–	+	+	+	–	–	+	–	–	+	–	+	–	+	+	+	+	–	–	–	–	–	–	+	+	–	–	–	–	–	–	+
25	SMS (Sironi, 2022)	Italy	Case report (1)	array–CGH, Gene panel; MLPA	Deletion	3.4 kb	17p11.2 (17,710,076–17,713,445)x1, a part of RAI1	NA	qPCR, RAI1 mRNA level increased	RAI1 (c.3272C > A), inherited from the healthy mother and also transmitted to the brother, and currently classified as VUS according to the Varsome software	F	21	+	+	–	+	–	–	–	–	–	+	–	–	–	–	–	–	+	–	–	+	+	+	–	+	–	–	–	–	–	+	+	+	+	–	–	–	–
26	SMS (Akkus, 2020)	Turkey	Case report (3)	G–banded karyotype; FISH	Deletion	3.40 Mb	17p11.2 (RAI1 included)x1	NA	NA	NA	M	7	+	+	–	+	+	–	–	+	–	+	+	–	+	–	–	–	+	–	+	+	+	+	–	+	–	–	–	–	+	+	–	–	–	–	–	–	–
27	PTLS, YUHAL (Fernandez, 2019)	Mexico	Case report (1)	G–banded karyotype; CMA; FISH	Duplication	10.8 Mb	17p11.2 (10,701,287–21,504,890)x3	NA	NA	14.7 Mb deletion of Yq11 (ChrY:14,064,952–28,766,705)	M	15	+	+	+	–	–	–	+	+	+	–	–	–	–	+	+	–	+	+	+	+	+	–	–	+	+	–	–	–	–	–	–	–	–	–	–	–	–
28	SMS (Vilboux, 2011)	USA	Case series (13)	FISH; MLPA; DNA sequencing of RAI1	Mutation	–	–	RAI1 (c.1500G>A; p.P500P)	qPCR, RAI1 mRNA level decreased nearly 61%	NA	M	6	–	–	–	–	–	–	–	–	–	+	+	–	+	–	–	–	+	–	+	+	–	+	–	+	–	–	–	–	–	+	+	+	–	–	–	–	+
29	PTLS (Shuib, 2017)	Malaysia	Case report (1)	FISH; Array–CGH	Duplication	4.20 Mb	17p11.2 (16,782,546–21,050,337)x3	NA	NA	NA	F	3	–	–	–	–	–	–	–	–	–	–	–	–	–	–	–	–	–	–	–	+	+	–	–	+	–	–	–	–	–	–	–	–	–	–	–	–	–
30	SMS (Vilboux, 2011)	USA	Case series (13)	FISH; MLPA; DNA sequencing of RAI1	Mutation	–	–	RAI1 (c.1973G>A; p.W658*)	qPCR, RAI1 mRNA level decreased nearly 59%	NA	F	13	–	–	–	–	–	+	–	–	+	+	–	+	+	–	–	+	+	–	+	–	+	+	+	+	–	–	–	–	–	+	+	–	–	–	–	+	+
31	SMS (Adams, 2014)	USA	Case report (1)	WES; Sanger sequencing	Mutation	–	–	RAI1 (c.2273G>A; p.W758*)	qPCR, RAI1 mRNA level decreased nearly 50%	Xq13.3 (hg18:74,015,588–74,683,357) x3, inherited from healthy father	F	11	+	+	–	+	–	–	+	+	–	–	+	–	–	–	+	–	+	+	+	+	–	+	–	+	–	–	–	–	–	–	+	+	–	–	–	–	–
32	SMS (Akkus, 2020)	Turkey	Case report (3)	G–banded karyotype; FISH	Deletion	3.40 Mb	17p11.2 (RAI1 included)x1	NA	NA	NA	F	11	+	+	–	–	–	–	–	–	–	+	–	–	–	–	+	–	–	–	+	+	+	+	–	+	–	–	–	–	+	+	+	–	–	–	–	–	–
33	SMS (Akkus, 2020)	Turkey	Case report (3)	G–banded karyotype; FISH	Deletion	3.40 Mb	17p11.2 (RAI1 included)x1	NA	NA	NA	M	1	+	+	–	–	+	–	–	–	–	–	–	–	–	–	–	–	–	–	+	+	+	+	–	+	–	–	–	–	–	+	–	–	–	–	–	–	–
34	SMS (Capra, 2014)	Italy	Case report (2)	Array–CGH	Deletion	3.40 Mb	17p11.2 (16,822,683–20,193,110)x1	NA	NA	NA	M	16	–	+	–	–	–	–	–	–	–	–	–	–	–	–	–	–	–	–	–	+	+	+	+	–	–	–	–	–	–	+	–	–	+	–	–	–	–
35	SMS (Vieira, 2012)	Brazil	Case series (9)	FISH; Array–CGH; Sanger sequencing	Deletion	3.61 Mb	17p11.2 (16,714,862–20,325,512)x1	–	NA	NA	M	16	+	+	–	+	+	+	–	–	–	–	+	+	–	–	+	–	+	–	+	+	+	+	–	+	–	–	–	–	+	+	+	–	–	–	–	–	–
36	SMS (Vieira, 2012)	Brazil	Case series (9)	FISH; Array–CGH; Sanger sequencing	Deletion	3.62 Mb	17p11.2 (16,712,991–20,336,467)x1	–	NA	NA	F	16	+	+	–	+	+	–	–	–	–	–	+	–	–	–	+	+	+	–	+	+	+	+	–	–	–	–	–	–	+	+	+	–	+	–	–	–	–
37	SMS (Vieira, 2012)	Brazil	Case series (9)	FISH; Array–CGH; Sanger sequencing	Deletion	3.62 Mb	17p11.2 (16,697,860–20,325,512)x1	–	NA	NA	F	16	–	+	–	+	+	–	–	–	–	–	–	–	–	–	+	–	–	–	+	+	–	+	–	–	–	–	+	–	+	+	+	–	+	–	–	–	–
38	SMS (Dubourg, 2014)	France	Case series (9)	FISH; DNA sequencing of RAI1	Mutation	–	–	RAI1 (c.238C>T; p.R80*)	NA	NA	F	8	–	+	–	+	–	–	–	+	–	–	–	–	–	–	–	–	+	–	–	+	+	+	–	–	–	–	–	–	–	–	+	–	–	–	–	–	+
39	SMS (Vieira, 2012)	Brazil	Case series (9)	FISH; Array–CGH; Sanger sequencing	Deletion	3.62 Mb	17p11.2 (16,714,862–20,336,467)x1	–	NA	NA	F	16	–	–	–	+	–	–	–	–	–	–	–	–	–	–	–	–	–	–	+	+	–	–	–	–	–	–	+	–	+	+	+	–	+	–	–	–	–
40	PTLS (Yuan, 2015)	USA	Case series (17)	Array–CGH	Complex genomic rearrangement	NA	17p11.2 (PMP22, RAI1 included)x3	NA	NA	–	M	9	+	–	–	–	–	–	+	+	+	–	+	–	–	+	+	–	+	+	–	+	+	+	–	+	+	–	+	–	–	–	–	–	–	–	–	–	–
41	PTLS (Yuan, 2015)	USA	Case series (17)	Array–CGH	Complex genomic rearrangement	NA	17p11.2 (PMP22, RAI1 included)x3	NA	NA	–	M	5	–	–	–	–	–	–	–	–	–	–	–	–	–	+	–	–	–	–	–	+	+	–	+	–	+	–	–	–	–	–	–	–	–	–	–	–	–
42	PTLS (Yuan, 2015)	USA	Case series (17)	Array–CGH	Complex genomic rearrangement	NA	17p11.2 (PMP22, RAI1 included)x3	NA	NA	–	M	3	–	–	–	–	–	+	+	–	+	–	–	–	–	+	–	–	+	–	–	–	–	–	–	–	–	–	–	–	–	–	–	–	–	–	–	–	–
43	PTLS (Yuan, 2015)	USA	Case series (17)	Array–CGH	Duplication	7.70 Mb	17p11.2 (14,541,090–22,213,960)x3, PMP22–RAI1 included	NA	NA	–	F	8	–	–	–	–	–	–	–	–	+	–	–	–	–	–	–	–	–	+	–	+	+	–	–	+	+	–	–	–	–	–	–	–	–	–	–	–	–
44	PTLS (Yuan, 2015)	USA	Case series (17)	Array–CGH	Complex genomic rearrangement	NA	17p11.2 (PMP22, RAI1 included)x3	NA	NA	–	M	5	+	–	–	–	–	–	–	–	+	–	–	–	–	+	–	–	–	+	+	+	–	+	+	+	+	–	+	–	–	–	–	–	–	+	–	–	–
45	PTLS (Yuan, 2015)	USA	Case series (17)	Array–CGH	Complex genomic rearrangement	NA	17p11.2 (PMP22, RAI1 included)x3	NA	NA	Duplication 21q22.3 (43,665,494–48,090,317)	M	1	–	–	–	–	–	–	–	–	–	–	–	–	–	–	+	–	–	+	–	–	–	–	–	+	–	–	–	–	–	–	–	–	–	–	–	–	–
46	PTLS (Yuan, 2015)	USA	Case series (17)	Array–CGH	Duplication	7.00 Mb	17p11.2 (14,507,339–21,531,363)x3, PMP22–RAI1 included	NA	NA	–	M	12	–	–	–	–	–	+	+	–	+	–	–	–	–	–	–	–	–	+	–	+	+	+	–	+	+	–	+	+	–	–	–	–	–	–	–	–	–
47	PTLS (Yuan, 2015)	USA	Case series (17)	Array–CGH	Duplication	7.50 Mb	17p11.2 (14,062,138–21,531,363)x3, PMP22–RAI1 included	NA	NA	47,XYY	M	9	–	–	–	–	–	+	–	–	–	–	–	–	–	–	+	–	+	+	–	+	–	–	–	+	+	–	–	–	–	–	–	–	–	–	–	–	–
48	PTLS (Yuan, 2015)	USA	Case series (17)	Array–CGH	Duplication	11.20 Mb	17p11.2 (8,033,957–19,184,708)x3, PMP22–RAI1 included	NA	NA	–	F	3	+	–	–	–	–	–	+	+	–	–	+	–	–	–	+	–	–	–	–	+	+	–	–	+	–	–	–	–	–	–	–	–	–	–	–	–	–
49	PTLS (Yuan, 2015)	USA	Case series (17)	Array–CGH	Complex genomic rearrangement	NA	17p11.2 (PMP22, RAI1 included)x3	NA	NA	–	F	3	+	–	–	–	–	–	–	–	–	–	–	–	–	–	–	–	–	–	–	+	–	+	–	+	–	–	–	–	–	–	–	–	–	–	–	–	–
50	PTLS (Yuan, 2015)	USA	Case series (17)	Array–CGH	Duplication	3.20 Mb	17p11.2 (15,060,680–18,212,609)x3, PMP22–RAI1 included	NA	NA	Duplication 15q13.2–15q13.3 (30,509,325–32,706,883)	M	3	–	–	–	–	–	+	+	–	+	–	–	–	–	–	–	–	–	–	–	+	+	–	–	+	+	–	–	–	–	–	–	–	–	–	–	–	–
51	PTLS (Yuan, 2015)	USA	Case series (17)	Array–CGH	Complex genomic rearrangement	NA	17p11.2 (PMP22, RAI1 included)x3	NA	NA	–	M	4	–	–	–	–	–	–	–	–	–	–	–	–	–	–	+	–	–	+	–	+	–	–	–	+	+	–	–	–	–	–	–	–	–	–	–	–	–
52	PTLS (Yuan, 2015)	USA	Case series (17)	Array–CGH	Duplication	8.10 Mb	17p11.2 (13,376,683–21,508,916)x3, PMP22–RAI1 included	NA	NA	–	M	33	–	–	–	–	–	–	+	–	+	–	–	–	–	–	–	–	–	+	–	+	+	–	+	+	+	–	–	–	–	–	–	–	–	–	–	–	–
53	PTLS (Yuan, 2015)	USA	Case series (17)	Array–CGH	Duplication	5.70 Mb	17p11.2 (14,197,653–19,928,406)x3, PMP22–RAI1 included	NA	NA	–	M	13	+	–	–	–	–	+	–	–	+	–	–	–	–	+	–	–	–	+	–	+	+	+	–	+	+	–	+	–	–	–	–	–	–	–	–	–	–
54	PTLS (Yuan, 2015)	USA	Case series (17)	Array–CGH	Duplication	10.50 Mb	17p11.2 (11,065,839–21,531,640)x3, PMP22–RAI1 included	NA	NA	–	M	1	–	–	–	–	–	–	–	–	–	–	–	–	–	+	–	–	+	–	–	+	–	–	–	+	+	–	–	–	–	–	–	–	–	–	–	–	–
55	PTLS (Yuan, 2015)	USA	Case series (17)	Array–CGH	Duplication	9.10 Mb	17p11.2 (13,188,763–22,234,459)x3, PMP22–RAI1 included	NA	NA	–	M	2	+	–	–	–	–	–	–	–	+	–	+	–	–	–	–	–	–	+	–	+	+	–	–	+	–	–	–	–	–	–	–	–	–	–	–	–	–
56	PTLS (Yuan, 2015)	USA	Case series (17)	Array–CGH	Duplication	7.90 Mb	17p11.2 (10,608,712–18,506,553)x3, PMP22–RAI1 included	NA	NA	–	F	4	–	–	–	–	–	+	+	–	–	–	–	–	–	–	–	–	–	+	–	+	–	+	–	+	–	–	–	–	–	–	–	–	–	–	–	–	–
57	SMS (Dubourg, 2014)	France	Case series (9)	FISH; DNA sequencing of RAI1	Mutation	–	–	RAI1 (c.2396dupC; p.G800Wfs*36)	NA	NA	M	9	–	+	–	–	–	+	–	+	–	–	–	–	–	–	+	–	+	–	–	–	+	+	–	–	–	–	–	–	–	–	–	–	–	–	–	–	–
58	SMS (Vieira, 2012)	Brazil	Case series (9)	FISH; Array–CGH; Sanger sequencing	Deletion	3.64 Mb	17p11.2 (16,676,257–20,325,512)x1	–	NA	NA	M	16	+	+	–	+	+	+	–	–	–	–	+	+	–	–	+	+	+	–	+	+	+	+	–	+	–	–	–	–	+	+	+	–	–	–	–	–	–
59	SMS (Vieira, 2012)	Brazil	Case series (9)	FISH; Array–CGH; Sanger sequencing	Deletion	3.67 Mb	17p11.2 (16,658,950–20,336,467)x1	–	NA	NA	M	16	+	+	–	+	+	+	–	–	–	–	+	+	–	–	+	–	+	–	+	+	+	–	–	+	–	–	–	–	–	+	–	–	–	–	–	–	–
60	PTLS (Magoulas, 2014)	USA	Case report (3)	Array–CGH	Duplication	3.60 Mb	17p11.2 (RAI1 included)x3	NA	NA	NA	M	5	–	+	–	–	–	–	–	–	–	–	–	–	–	–	–	–	–	–	+	+	+	–	+	+	–	+	–	–	–	–	–	–	–	–	–	–	–
61	PTLS (Magoulas, 2014)	USA	Case report (3)	Array–CGH	Duplication	3.60 Mb	17p11.2 (RAI1 included)x3	NA	NA	NA	F	40	–	+	–	–	–	–	–	–	–	–	+	–	–	–	–	–	–	–	+	+	+	–	+	+	–	–	–	–	–	–	–	–	–	–	–	+	–
62	PTLS (Magoulas, 2014)	USA	Case report (3)	Array–CGH	Duplication	3.60 Mb	17p11.2 (RAI1 included)x3	NA	NA	NA	F	24	–	–	–	–	–	–	–	–	–	–	–	+	–	–	+	–	+	–	+	+	–	–	–	–	–	–	–	–	–	–	–	–	–	–	–	–	–
63	SMS (Girirajan, 2005)	USA	Case series (4)	FISH; DNA sequencing of RAI1	Mutation	–	–	RAI1 (c.253del19 bp; p.L85*)	NA	NA	F	16	+	+	–	+	–	+	+	–	+	+	–	–	+	+	–	–	+	–	+	+	+	+	–	+	–	–	+	–	+	+	–	+	+	+	–	–	+
64	SMS (Dubourg, 2014)	France	Case series (9)	FISH; DNA sequencing of RAI1	Mutation	–	–	RAI1 (c.2643delC; p.E882Sfs*68)	NA	NA	M	8	–	+	–	–	–	+	+	–	+	–	–	–	–	–	–	–	+	–	–	+	+	+	–	–	–	–	–	–	–	+	+	–	–	–	–	–	–
65	SMS (Slager, 2003)	USA	Case report (3)	FISH; DNA sequencing of RAI1	Mutation	–	–	RAI1 (c.2662del19 bp; p.Q888*)	NA	NA	M	30	+	–	–	+	–	+	–	+	+	+	–	–	–	–	–	+	–	–	+	+	–	+	–	–	–	–	–	–	+	+	–	–	–	+	–	–	–
66	SMS (Cuk, 2024)	USA	Case report (1)	CMA, WGS	Mutation	–	–	RAI1 (c.2736delC; p.G913Afs*37)	NA	NA	M	0	+	+	+	+	+	–	+	–	+	–	–	–	–	+	–	+	+	+	+	+	+	+	–	+	–	–	–	–	–	+	+	–	+	–	–	–	–
67	SMS (Dubourg, 2014)	France	Case series (9)	FISH; DNA sequencing of RAI1	Mutation	–	–	RAI1 (c.2763_2779dup17; p.L927Qfs*29)	NA	NA	M	6	+	+	–	–	–	–	–	–	+	–	–	–	–	–	+	–	–	–	–	–	–	+	–	–	–	–	–	–	–	–	–	–	–	–	–	–	+
68	SMS (Dubourg, 2014)	France	Case series (9)	FISH; DNA sequencing of RAI1	Mutation	–	–	RAI1 (c.2836_2837delCT; p.L946Vfs*7)	NA	NA	F	9	–	+	–	–	–	–	–	–	+	–	–	–	–	–	+	–	+	–	–	+	–	+	–	–	–	–	–	–	–	–	+	+	–	–	–	–	+
69	SMS (Dubourg, 2014)	France	Case series (9)	FISH; DNA sequencing of RAI1	Mutation	–	–	RAI1 (c.2869_2870insGG; p.D957Gfs*108)	NA	NA	M	14	–	+	–	+	–	–	–	–	+	–	–	–	–	–	–	–	–	+	–	+	+	–	–	–	–	–	–	–	–	+	+	+	+	–	–	–	+
70	SMS (Bi, 2004)	USA	Case report (2)	FISH; DNA sequencing of RAI1	Mutation	–	–	RAI1 (c.2878C > T; p.R960*)	NA	NA	F	11	–	+	–	+	–	–	–	–	+	–	–	–	+	–	–	+	–	–	+	+	+	+	–	–	–	–	–	–	+	+	+	+	+	+	–	–	–
71	SMS (Bi, 2006)	USA	Case report (2)	FISH; DNA sequencing of RAI1	Mutation	–	–	RAI1 (c.3103delC; p.Q1035fsX28)	NA	NA	M	9	–	+	–	+	–	–	–	–	–	–	–	–	–	–	–	–	+	–	+	+	–	+	–	–	–	–	+	–	–	+	–	–	+	+	–	–	+
72	SMS (Huang, 2012)	China	Case report (1)	G–banded karyotype; SNP array	Deletion	3.70 Mb	17p11.2 (16,720,137–20,378,904)x1	NA	NA	NA	F	8	–	+	–	–	–	–	–	–	+	–	+	+	–	–	+	–	–	–	+	+	–	+	–	–	–	–	–	–	+	+	–	–	–	–	–	–	–
73	SMS (Spadoni, 2004)	Italy	Case report (1)	FISH	Deletion	3.70 Mb	17p11.2 (RAI1 included)x1	NA	NA	NA	F	7	+	+	+	+	–	+	+	–	+	+	–	+	+	+	+	–	+	–	+	+	–	+	+	+	–	–	–	–	–	+	–	+	+	+	–	–	–
74	SMS (Truong, 2010)	Australia	Case report (2)	G–banded karyotype; FISH; DNA sequencing of RAI1	Mutation	–	–	RAI1 (c.3103delC; p.Q1035fsX28)	NA	NA	M	18	+	+	–	+	–	+	+	+	+	+	–	+	–	–	+	+	+	+	+	+	–	+	+	+	–	–	–	–	–	+	+	+	–	–	–	+	–
75	PTLS (Lee, 2013)	Korea	Case report (1)	FISH; Array–CGH	Duplication	0.25 Mb	17p11.2 (17,575,978–17,824,623)x3, RAI1, SMCR5, SREBF1 and TOM1L2 included	NA	NA	NA	M	3	–	–	–	–	–	–	–	–	–	–	–	–	–	–	+	–	–	+	+	+	+	–	–	–	–	–	–	–	–	–	–	–	–	–	–	–	–
76	SMS (Capra, 2014)	Italy	Case report (2)	Array–CGH	Deletion	3.80 Mb	17p11.2 (16,590,716–20,463,302)x1	NA	NA	NA	M	3	–	+	–	+	+	–	–	–	–	–	–	–	–	–	–	–	–	–	+	+	+	+	+	–	–	–	–	–	–	+	–	+	–	–	–	–	–
77	SMS (Yuan, 2016)	USA	Case series (6)	Array–CGH	Deletion	4.60 Mb	17p11.2 (15,116,741–19,716,192)x1, PMP22–RAI1 included	NA	NA	NA	M	9	+	+	–	–	–	–	–	+	–	–	–	–	–	–	+	–	–	–	+	+	+	–	–	+	–	+	–	–	–	+	–	–	–	–	–	–	–
78	SMS (Sanford, 2011)	USA	Case report (1)	G–banded karyotype; FISH; Array–CGH; DNA sequencing of RAI1	Deletion	4.76 Mb	17p11.2 (15,801,345–20,561,332)x1	–	NA	NA	F	0.6	+	+	+	+	–	–	+	–	+	–	–	–	–	+	–	–	+	+	–	–	–	–	–	+	–	–	–	–	–	–	–	–	–	–	–	–	–
79	SMS (Yuan, 2016)	USA	Case series (6)	Array–CGH	Deletion	5.10 Mb	17p11.2 (13,845,359–18,928,347)x1, PMP22–RAI1 included	NA	NA	NA	F	23	–	+	–	+	–	+	–	+	–	+	+	+	+	–	+	+	+	–	+	+	+	+	+	+	–	+	–	–	+	+	–	–	–	–	–	–	–
80	SMS (Yuan, 2016)	USA	Case series (6)	Array–CGH	Deletion	5.80 Mb	17p11.2 (12,068,399–17,911,184)x1, PMP22–RAI1 included	NA	NA	NA	M	24	+	+	–	+	–	+	–	–	–	+	+	+	+	–	+	+	+	+	+	+	+	+	–	+	–	–	+	–	+	+	–	–	–	–	–	–	–
81	SMS (Girirajan, 2007)	USA	Case report (1)	FISH; Array–CGH; MLPA	Deletion	6.30 Mb	17p11.2 (RAI1 included)x1	NA	NA	NA	F	10	+	+	+	–	–	–	+	–	+	+	–	–	+	+	+	–	+	+	+	+	+	+	–	+	–	+	–	–	+	+	–	+	–	+	–	–	–
82	SMS (Yuan, 2016)	USA	Case series (6)	Array–CGH	Deletion	6.90 Mb	17p11.2 (14,564,592–21,506,107)x1, PMP22–RAI1 included	NA	NA	NA	F	3	+	+	–	+	–	+	–	–	–	–	–	–	–	–	+	+	–	+	–	+	+	+	–	+	–	+	–	–	–	+	–	–	–	–	–	–	–
83	SMS (Vilboux, 2011)	USA	Case series (13)	FISH; MLPA; DNA sequencing of RAI1	Mutation	–	–	RAI1 (c.3103insC; p.Q1034PfsX31)	qPCR, RAI1 mRNA level decreased nearly 55%	NA	F	15	–	–	–	–	–	+	–	–	–	+	+	+	+	–	–	+	–	–	+	+	+	+	+	+	–	–	–	–	–	+	+	+	–	–	–	+	+
84	SMS (Bi, 2004)	USA	Case report (2)	FISH; DNA sequencing of RAI1	Mutation	–	–	RAI1 (c.3103insC; p.Q1035fs*30)	NA	NA	M	16	+	+	–	+	–	+	–	–	+	–	–	–	+	–	–	+	+	–	+	+	+	+	–	–	–	–	–	–	+	+	+	+	+	+	–	–	–
85	PTLS (Alaimo, 2015)	USA	Case report (1)	FISH; Array–CGH	Deletion	688 kb	17p11.2 (16,892,431–17,580,326)x1, in the upstream of RAI1	NA	qPCR, RAI1 mRNA level increased	NA	F	6	–	–	–	+	+	–	+	–	–	–	+	–	–	–	–	–	–	–	+	+	+	+	–	–	+	–	–	–	–	–	+	–	–	+	–	–	–
86	PTLS (Lee, 2012)	Korea	Case report (1)	G–banded karyotype; Array–CGH	Duplication	2.10 Mb	17p11.2 (17,575,978–19,654,341)x3	NA	NA	NA	M	17	–	–	–	–	–	–	–	–	–	–	–	–	–	–	–	–	–	–	+	+	+	–	+	–	–	–	–	–	–	–	–	–	–	–	–	–	–
87	SMS (Yuan, 2016)	USA	Case series (6)	Array–CGH	Deletion	8.00 Mb	17p11.2 (13,539,851–21,506,107)x1, PMP22–RAI1 included	NA	NA	NA	F	6	+	+	–	+	–	+	–	–	–	–	+	+	+	–	+	+	+	+	+	+	+	+	+	+	–	+	–	–	–	–	–	–	–	–	–	–	–
88	PTLS (Goh, 2012)	USA	Case series (6)	G–banded karyotype; FISH; MLPA	Duplication	2.50 Mb	17p11.2 (RAI1 included)x3	NA	NA	NA	F	2	–	+	–	–	–	–	–	–	–	–	–	–	–	–	–	–	–	–	–	+	+	–	–	–	–	–	–	–	–	–	–	–	–	–	–	–	–
89	PTLS (Goh, 2012)	USA	Case series (6)	G–banded karyotype; FISH; MLPA	Duplication	1.25 Mb	17p11.2 (RAI1 included)x3	NA	NA	NA	F	2	–	+	–	–	–	+	+	–	–	–	–	–	–	+	–	–	+	–	–	+	+	+	–	+	–	–	–	–	–	–	–	–	–	+	–	–	–
90	PTLS (Goh, 2012)	USA	Case series (6)	G–banded karyotype; FISH; MLPA	Duplication	NA	17p11.2 (RAI1 included)x3	NA	NA	NA	M	1	–	–	–	–	+	+	+	–	–	–	–	+	–	–	–	–	–	–	–	+	+	–	–	+	–	–	–	–	–	–	–	–	–	+	–	–	–
91	PTLS (Goh, 2012)	USA	Case series (6)	G–banded karyotype; FISH; MLPA	Duplication	NA	17p11.2 (RAI1 included)x3	NA	NA	NA	M	14	+	+	–	–	–	–	+	–	–	–	–	+	–	–	+	+	–	–	–	+	+	–	+	+	–	–	–	–	–	–	–	–	–	–	–	–	–
92	PTLS (Goh, 2012)	USA	Case series (6)	G–banded karyotype; FISH; MLPA	Duplication	NA	17p11.2 (RAI1 included)x3	NA	NA	NA	F	1	–	+	+	–	–	–	–	–	–	–	–	–	–	–	–	–	–	–	–	+	+	–	+	+	–	–	–	–	–	–	–	–	–	–	–	–	–
93	PTLS (Goh, 2012)	USA	Case series (6)	G–banded karyotype; FISH; MLPA	Duplication	3.40 Mb	17p11.2 (RAI1 included)x3	NA	NA	NA	M	2	–	–	–	–	–	–	–	–	–	–	–	–	–	–	–	–	–	–	–	+	+	+	–	+	–	–	–	–	–	–	–	–	–	+	–	–	–
94	SMS (Truong, 2010)	Australia	Case report (2)	G–banded karyotype; DNA sequencing of RAI1	Mutation	–	–	RAI1 (c.3103insC; p.Q1035fsX30)	NA	NA	F	16	+	+	–	+	–	+	–	–	–	–	–	+	+	–	+	+	+	–	+	+	+	+	–	+	–	–	–	–	–	+	–	+	–	–	–	–	–
95	SMS (Vilboux, 2011)	USA	Case series (13)	FISH; MLPA; DNA sequencing of RAI1	Mutation	–	–	RAI1 (c.3183G>A; p.T1061T)	qPCR, RAI1 mRNA level does not significantly change	RAI1 (c.5653G>A; p.D1885N)	M	9	+	–	–	–	–	–	–	–	–	+	–	+	+	–	–	–	+	–	+	+	+	+	+	+	–	–	–	–	+	+	+	+	–	–	–	+	–
96	SMS (Vilboux, 2011)	USA	Case series (13)	FISH; MLPA; DNA sequencing of RAI1	Mutation	–	–	RAI1 (c.3208G>A; p.G1070R)	qPCR, RAI1 mRNA level decreased nearly 47%	RAI1 (c.4512G>T; p.L1504L)	F	10	+	–	–	–	–	+	–	–	–	–	+	+	+	–	–	+	+	–	+	+	+	+	+	+	–	–	–	–	+	+	+	+	–	–	–	+	+
97	SMS/ROHHAD (Thaker, 2015)	USA	Case report (1)	Karyotype; Array–CGH; WES; Sanger sequencing	Mutation	–	–	RAI1 (c.3265 C>T; p.R1089*)	NA	NA	M	11	–	+	–	+	+	–	–	–	–	–	–	+	–	–	+	–	+	–	+	+	+	+	–	+	–	–	+	–	–	+	+	–	–	+	–	–	–
98	SMS (Dubourg, 2014)	France	Case series (9)	FISH; DNA sequencing of RAI1	Mutation	–	–	RAI1 (c.3386dupA; p.E1130Gfs*36)	NA	NA	M	19	–	+	–	+	–	–	–	–	+	–	–	–	–	–	+	–	–	–	–	+	+	+	–	–	–	–	–	–	–	+	+	–	–	–	–	–	–
99	SMS (Abad, 2018)	USA	Case report (1)	Gene panel	Mutation	–	–	RAI1 (c.3440G>A; p.R1147Q)	WB, RAI1 protein level does not significantly change	NA	M	20	–	–	–	–	+	–	–	–	–	–	–	–	–	–	–	–	–	–	+	+	+	+	+	–	–	–	–	–	–	–	+	+	+	+	–	–	+
100	SMS (Bi, 2006)	USA	Case report (2)	FISH; DNA sequencing of RAI1	Mutation	–	–	RAI1 (c.3634A > G; p.S1212G)	NA	CAG repeats in the RAI1 gene encoding 18 glutamines on one allele	F	6	+	+	+	–	–	–	+	–	+	–	–	+	+	–	+	–	–	–	+	+	–	+	+	–	–	–	+	–	–	+	–	–	–	–	–	–	–
101	SMS (Vieira, 2012)	Brazil	Case series (9)	FISH; Array–CGH; Sanger sequencing	Mutation	–	–	RAI1 (c.3650G>A; p.R1217Q)	WB, RAI1 protein level does not significantly change	NA	M	8	+	–	–	+	+	–	–	–	–	–	+	–	–	–	+	–	–	–	+	+	+	+	–	+	–	–	+	–	+	+	+	–	+	–	–	–	–
102	SMS (Vilboux, 2011)	USA	Case series (13)	FISH; MLPA; DNA sequencing of RAI1	Mutation	–	–	RAI1 (c.3781_3783delGAG; p.del1261E)	qPCR, RAI1 mRNA level decreased nearly 21%	NA	F	5	+	–	–	–	–	+	–	–	–	–	–	–	+	–	–	–	–	–	+	+	+	+	+	+	–	–	–	–	+	–	–	+	–	–	–	–	–
103	SMS (Girirajan, 2005)	USA	Case series (4)	FISH; DNA sequencing of RAI1	Mutation	–	–	RAI1 (c.3801delC; p.P1267*)	NA	NA	M	12	+	+	–	+	–	+	–	+	+	+	–	–	–	–	–	–	+	–	+	–	+	+	–	–	–	–	–	–	+	+	–	–	–	+	–	–	–
104	SMS (Yuan, 2016)	USA	Case series (6)	Array–CGH	Deletion	9.40 Mb	17p11.2 (12,110,198–21,506,107)x1, PMP22–RAI1 included	NA	NA	NA	F	22	–	+	–	+	–	+	–	+	–	–	–	–	+	–	+	+	+	–	+	+	+	+	+	–	–	+	–	–	–	+	–	–	–	–	–	–	–
105	SMS (Stern, 2024)	Israel	Case report (1)	FISH	Deletion	NA	17p11.2 (RAI1 included)x1	NA	NA	NA	M	1	–	+	–	–	–	+	–	+	–	–	–	–	–	–	–	+	+	–	+	+	+	+	–	–	–	–	–	–	–	+	+	+	+	+	–	–	–
106	SMS (Nijim, 2016)	Israel	Case report (1)	FISH	Deletion	NA	17p11.2 (RAI1 included)x1	NA	NA	NA	M	0	–	–	+	–	–	–	–	–	–	–	–	–	–	–	–	–	–	–	–	–	–	+	–	+	–	–	–	–	–	–	–	–	–	–	–	–	–
107	SMS (Li, 2015)	China	Case report (1)	FISH	Deletion	NA	17p11.2 (RAI1 included)x1	NA	NA	NA	F	13	–	–	–	–	–	–	–	–	+	–	–	+	–	–	–	+	–	–	+	–	–	+	–	–	–	–	–	–	–	–	–	–	–	–	–	–	–
108	PTLS (Sanchez, 2011)	USA	Case report (1)	Array–CGH	Duplication	3.70 Mb	17p11.2 (RAI1 included)x3	NA	NA	NA	M	10	–	–	+	–	–	–	+	–	–	–	–	–	–	–	–	–	–	–	+	+	+	–	–	+	–	–	–	–	–	–	–	+	–	–	–	–	–
109	SMS (Gamba, 2011)	Brazil	Case series (1)	FISH	Deletion	NA	17p11.2 (RAI1 included)x1	NA	NA	NA	M	NA	+	+	–	+	+	+	–	+	+	+	+	+	+	+	+	+	+	–	+	+	+	+	+	+	–	–	–	–	+	+	+	+	+	–	–	–	–
110	PTLS (Zhang, 2010)	USA	Case series (5)	Array–CGH	Duplication	5.00 Mb	17p11.2 (RAI1 included)x3	NA	NA	NA	F	40	–	+	+	–	–	+	+	–	+	–	–	–	–	–	+	–	–	–	+	–	–	–	–	–	–	–	–	–	–	–	+	+	+	+	–	+	–
111	PTLS (Zhang, 2010)	USA	Case series (5)	Array–CGH	Duplication	5.00 Mb	17p11.2 (RAI1 included)x3	NA	NA	NA	F	7	–	+	+	–	–	+	+	–	–	–	–	–	–	–	–	–	+	+	+	+	+	+	–	+	–	–	–	–	–	–	+	–	+	–	–	+	–
112	PTLS (Zhang, 2010)	USA	Case series (5)	Array–CGH	Duplication	0.80 Mb	17p11.2 (RAI1 included)x3	NA	NA	NA	M	3	–	+	+	–	–	+	+	–	–	–	+	–	–	–	–	–	–	–	+	+	+	+	–	+	–	–	–	–	–	+	+	+	+	+	–	+	–
113	PTLS (Zhang, 2010)	USA	Case series (5)	Array–CGH	Duplication	0.49 Mb	17p11.2 (RAI1 included)x3	NA	NA	NA	M	8	–	+	+	–	–	+	+	–	–	–	–	–	–	–	–	–	–	–	+	+	+	+	–	–	–	–	–	–	–	–	+	+	+	+	–	+	–
114	PTLS (Zhang, 2010)	USA	Case series (5)	Array–CGH	Duplication	0.41 Mb	17p11.2 (RAI1 included)x3	NA	NA	NA	F	9	–	+	+	–	–	–	+	–	–	–	–	–	–	–	+	–	–	–	+	+	+	+	–	+	–	–	–	–	–	–	+	–	–	–	–	+	–
115	SMS (Wu, 2023)	China	Case report (1)	WES; Sanger sequencing	Mutation	–	–	RAI1 (c.388C>T ;p.Q130*)	NA	NA	F	12	–	+	–	+	–	–	–	–	+	+	–	–	–	–	–	–	–	–	+	–	+	+	–	–	–	–	+	–	–	+	–	–	–	–	–	–	–
116	SMS (Vieira, 2012)	Brazil	Case series (9)	FISH; Array–CGH; Sanger sequencing	Mutation	–	–	RAI1 (c.4166A>G; p.Q1389R)	WB, RAI1 protein level does not significantly change	NA	M	8	–	+	–	–	–	–	–	–	–	–	+	–	–	–	–	–	–	–	+	+	+	+	–	+	–	–	–	–	+	+	+	–	+	–	–	–	–
117	PTLS (Nakamine, 2008)	USA	Case report (1)	G–banded karyotype; Copy Number Analysis; DNA sequencing of RAI1	Duplication	3.30 Mb	17p11.2 (16,866,275–20,221,308)x3	–	qPCR, RAI1 mRNA level elevated nearly 50%	–	M	10	–	–	–	–	–	–	+	–	–	–	+	+	+	+	+	–	–	–	+	+	+	–	–	+	–	–	–	–	–	–	–	+	–	+	–	–	–
118	PTLS (Doco–Fenzy, 2008)	France	Case report (3)	FISH; Array–CGH	Duplication	3.49 Mb	17p11.2 (16,603,130–20,221,636)x3	NA	NA	NA	F	9	–	+	+	–	–	–	–	–	+	–	+	–	–	+	–	–	+	–	+	+	–	–	–	+	–	–	–	–	–	–	–	–	–	+	–	–	–
119	PTLS (Doco–Fenzy, 2008)	France	Case report (3)	FISH; Array–CGH	Duplication	3.49 Mb	17p11.2 (16,603,130–20,221,636)x3	NA	NA	NA	F	3	+	+	+	–	–	–	+	–	+	–	–	–	–	+	–	–	+	–	+	+	–	+	–	–	–	–	–	–	–	+	–	–	+	+	–	–	–
120	PTLS (Doco–Fenzy, 2008)	France	Case report (3)	FISH; Array–CGH	Duplication	11.15 Mb	17p11.2 (8,031,681–19,183,831)x3	NA	NA	NA	F	3	+	+	+	+	+	–	–	+	+	–	–	–	–	–	+	–	–	–	+	+	+	–	–	+	–	–	–	–	–	–	–	+	+	+	–	–	–
121	PTLS (Potocki, 2007)	USA	Case series (9)	FISH; Array–CGH	Duplication	3.70 Mb	17p11.2 (RAI1 included)x3	NA	NA	NA	M	10	–	–	–	–	–	+	–	–	–	–	–	–	–	–	–	–	–	–	+	+	+	+	–	+	–	–	–	–	–	–	–	–	–	+	–	–	–
122	PTLS (Potocki, 2007)	USA	Case series (9)	FISH; Array–CGH	Duplication	3.70 Mb	17p11.2 (RAI1 included)x3	NA	NA	NA	M	4	+	–	–	–	–	+	–	–	–	–	–	–	–	–	–	–	–	–	+	+	+	+	–	+	–	–	–	–	–	–	–	–	–	–	–	–	–
123	PTLS (Potocki, 2007)	USA	Case series (9)	FISH; Array–CGH	Duplication	3.70 Mb	17p11.2 (RAI1 included)x3	NA	NA	NA	M	15	–	–	–	–	+	+	–	–	–	–	–	–	–	–	–	–	–	–	+	+	+	+	–	+	–	–	–	–	–	–	–	–	–	+	–	–	–
124	PTLS (Potocki, 2007)	USA	Case series (9)	FISH; Array–CGH	Duplication	3.70 Mb	17p11.2 (RAI1 included)x3	NA	NA	NA	F	13	+	–	+	+	–	+	+	–	–	–	–	–	–	+	+	–	–	–	+	+	+	+	–	+	–	–	–	–	–	–	–	–	–	+	–	–	–
125	PTLS (Potocki, 2007)	USA	Case series (9)	FISH; Array–CGH	Duplication	3.70 Mb	17p11.2 (RAI1 included)x3	NA	NA	NA	F	3	–	–	–	–	–	+	–	–	–	–	–	–	–	–	–	–	–	–	+	+	+	+	–	+	–	–	–	–	–	–	–	–	–	+	–	–	–
126	PTLS (Potocki, 2007)	USA	Case series (9)	FISH; Array–CGH	Duplication	3.70 Mb	17p11.2 (RAI1 included)x3	NA	NA	NA	F	3	–	–	–	–	–	+	–	–	–	–	–	–	–	–	–	–	–	–	+	+	+	+	–	+	–	–	–	–	–	–	–	–	–	+	–	–	–
127	PTLS (Potocki, 2007)	USA	Case series (9)	FISH; Array–CGH	Duplication	3.70 Mb	17p11.2 (RAI1 included)x3	NA	NA	NA	M	10	–	–	–	–	–	–	–	–	–	–	–	–	–	–	–	+	–	–	+	+	+	+	–	+	–	–	–	–	–	–	–	–	–	+	–	–	–
128	PTLS (Potocki, 2007)	USA	Case series (9)	FISH; Array–CGH	Duplication	5.00 Mb	17p11.2 (RAI1 included)x3	NA	NA	NA	F	2	–	–	–	–	–	+	–	–	–	–	–	–	–	–	–	+	–	–	+	+	+	+	–	+	–	–	–	–	–	–	–	–	–	+	–	–	–
129	PTLS (Potocki, 2007)	USA	Case series (9)	FISH; Array–CGH	Duplication	1.30 Mb	17p11.2 (RAI1 included)x3	NA	NA	NA	M	8	–	–	+	–	+	+	–	–	–	–	–	–	–	–	–	+	–	–	+	+	+	+	–	+	–	–	–	–	–	–	–	–	–	+	–	–	–
130	SMS (Myers, 2004)	USA	Case report (2)	G–banded karyotype; FISH	Deletion	NA	17p11.2 (RAI1 included)x1	NA	NA	NA	M	15	+	–	–	–	–	–	–	–	+	–	–	+	–	–	+	–	–	–	+	+	+	+	–	+	–	–	–	–	–	+	–	–	–	–	–	–	–
131	SMS (Yu, 2023)	China	Case report (1)	WES; Sanger sequencing	Mutation	–	–	RAI1 (c.4256C>T; p.S1419F)	WB, RAI1 protein level decreased	NA	M	17	–	–	–	–	–	–	–	–	–	–	–	–	–	–	–	–	–	–	–	+	+	+	–	–	–	–	+	+	–	+	+	–	–	–	+	+	–
132	SMS (Girirajan, 2005)	USA	Case series (4)	FISH; DNA sequencing of RAI1	Mutation	–	–	RAI1 (c.4685A > G; p.Q1562R)	NA	NA	F	11	+	+	–	+	–	–	–	–	+	+	–	–	–	–	–	–	+	–	+	+	–	+	+	+	–	–	–	–	+	+	–	–	–	+	–	–	–
133	SMS (Myers, 2004)	USA	Case report (2)	G–banded karyotype; FISH	Deletion	NA	17p11.2 (RAI1 included)x1	NA	NA	NA	F	3	–	–	–	–	–	–	–	–	–	–	–	–	–	–	–	+	–	–	+	+	+	+	–	+	–	–	–	–	–	–	–	–	–	–	–	–	–
134	SMS (Vilboux, 2011)	USA	Case series (13)	FISH; MLPA; DNA sequencing of RAI1	Deletion	NA	17p11.2 (RAI1 included)x1	–	qPCR, RAI1 mRNA level decreased nearly 10%	NA	F	16	–	–	–	–	–	+	–	–	–	+	+	+	–	–	–	–	+	–	+	+	+	+	–	+	–	–	–	–	–	+	–	–	–	–	–	–	+
135	SMS (Vilboux, 2011)	USA	Case series (13)	FISH; MLPA; DNA sequencing of RAI1	Deletion	NA	17p11.2 (RAI1 included)x1	–	qPCR, RAI1 mRNA level decreased nearly 52%	NA	M	4	–	–	–	–	–	+	–	–	–	–	+	–	–	–	–	–	+	–	+	+	+	+	+	+	–	–	–	–	–	+	–	–	–	–	–	–	–
136	SMS (Slager, 2003)	USA	Case report (3)	FISH; DNA sequencing of RAI1	Mutation	–	–	RAI1 (c.4929delC; p.D1643*)	NA	NA	F	31	+	–	–	+	–	+	–	+	+	–	–	+	+	–	–	–	+	–	+	–	–	+	–	–	–	–	–	–	+	+	–	–	–	+	–	–	–
137	SMS (Dubourg, 2014)	France	Case series (9)	FISH; DNA sequencing of RAI1	Mutation	–	–	RAI1 (c.518_519insG; p.Ql74Pfs*64)	NA	NA	M	29	–	+	–	–	–	–	–	–	+	–	–	–	–	+	+	–	–	+	–	+	+	+	–	–	–	–	–	–	–	+	+	–	–	–	–	–	–
138	SMS (Girirajan, 2005)	USA	Case series (4)	FISH; DNA sequencing of RAI1	Mutation	–	–	RAI1 (c.5423G > A; p.S1808N)	NA	NA	M	14	+	+	–	+	–	+	–	–	–	+	–	–	–	–	+	–	+	–	+	+	+	+	–	+	–	–	–	–	+	+	+	–	–	+	–	–	–
139	SMS (Vilboux, 2011)	USA	Case series (13)	FISH; MLPA; DNA sequencing of RAI1	Mutation	–	–	RAI1 (c.548delT; p.L183RfsX69)	NA	NA	F	5	–	–	–	–	–	+	–	–	–	+	+	+	+	–	–	–	+	–	+	+	+	+	–	+	–	–	–	–	+	+	+	+	–	–	–	+	+
140	SMS (Vilboux, 2011)	USA	Case series (13)	FISH; MLPA; DNA sequencing of RAI1	Deletion	NA	17p11.2 (RAI1 included)x1	–	qPCR, RAI1 mRNA level decreased nearly 27%	NA	M	14	–	–	–	–	–	+	–	–	–	+	–	–	–	–	–	–	+	–	+	+	+	+	+	+	–	–	–	–	–	+	–	–	–	–	–	–	–
141	SMS (Vlangos, 2005)	USA	Case report (2)	FISH	Deletion	NA	17p11.2 (RAI1 included)x1	NA	NA	NA	M	2	+	+	–	+	–	+	–	+	+	–	–	+	+	–	–	–	+	–	+	+	+	+	+	+	–	–	–	–	–	+	+	–	–	–	–	–	–
142	SMS (Vlangos, 2005)	USA	Case report (2)	FISH	Deletion	NA	17p11.2 (RAI1 included)x1	NA	NA	NA	M	10	+	+	–	+	–	–	–	+	+	+	–	–	+	–	–	+	+	–	+	+	+	+	–	+	–	–	–	–	+	+	–	–	–	+	–	–	–
143	SMS (Yeetong, 2016)	USA	Case report (1)	FISH; SNP genotyping; DNA sequencing of RAI1	Mutation	–	–	RAI1 (c.5536C>T; p.Q1846*)	qPCR, RAI1 mRNA level decreased nearly 50%	NA	F	25	+	+	–	–	+	+	–	+	–	–	+	–	–	–	–	+	+	+	+	+	+	+	–	–	–	–	+	–	+	+	+	+	+	–	–	+	–
144	SMS (Onesimo, 2022)	Italy	Case report (1)	Gene panel	Mutation	–	–	RAI1 (c.640C>T; p.Q214*)	NA	MBD5 (c.3691C>A;p.Pro123Thr), a maternally inherited heterozygous variant in MBD5 that was considered benign	F	15	–	–	–	–	–	–	–	–	–	–	–	–	–	–	–	–	–	–	–	+	+	+	–	–	–	–	–	–	–	+	+	+	–	–	–	+	–
145	SMS (Vilboux, 2011)	USA	Case series (13)	FISH; MLPA; DNA sequencing of RAI1	Mutation	–	–	RAI1 (c.707A>T; p.Y236F)	qPCR, RAI1 mRNA level does not significantly change	NA	F	2	–	–	–	–	–	+	–	–	–	–	+	–	+	–	–	–	–	–	+	+	+	+	–	+	–	–	–	–	+	+	+	–	–	–	–	–	–
146	SMS (Vilboux, 2011)	USA	Case series (13)	FISH; MLPA; DNA sequencing of RAI1	Mutation	–	–	RAI1 (c.725C>T; p.P242L)	qPCR, RAI1 mRNA level decreased nearly 60%	RAI1 (c.2907C>T; p.D969D)	M	17	+	–	–	–	–	+	–	–	–	+	+	–	+	–	–	–	+	–	+	+	+	+	+	+	–	–	–	–	+	+	+	+	–	–	–	+	+
147	SMS (Kuroda, 2022)	USA	Case report (1)	WES	Mutation	–	–	RAI1 (c.94C>T; p.Q32*)	NA	NA	M	3	–	+	–	+	+	–	–	+	–	–	–	–	+	–	+	–	+	–	+	+	+	+	–	+	–	–	–	–	–	–	–	+	–	+	–	–	–
[truncated: 10 more columns]
